# Supplementary material for: Microbial community and soil enzyme activities driving microbial metabolic efficiency patterns in riparian soils of the Three Gorges Reservoir
Source: Front Microbiol. 2023 Apr 21;14:1108025. doi: 10.3389/fmicb.2023.1108025 (PMC10171112; doi:10.3389/fmicb.2023.1108025)
Supplement: Supplementary file 12 [file Table_1.xlsx]

## Sheet: Table S8 模块中的属与微生物代谢效率相关性
Table S8. Relationships of the relative abundances of genus belonged to key bacterial and fungal assemblies with microbial metabolism efficiency and microbial physiological characteristics as well as soil enzyme activities.
F_Mod#3	Phylum	Class	Order	Family	Genus	CUE	MBC	τ	qCO2	Length	Angle	soil enzyme activities
	p__Ascomycota	c__Dothideomycetes	o__Pleosporales	f__Didymosphaeriaceae	g__Paraphaeosphaeria	-0.40339	-0.186	-0.09036	0.71885*	0.50606*	0.03807	-0.07104
	p__Rozellomycota	c__Rozellomycotina_cls_Incertae_sedis	o__Rozellomycotina_ord_Incertae_sedis	f__Rozellomycotina_fam_Incertae_sedis	g__Paramicrosporidium	-0.38623	-0.09138	-0.1006	0.6867*	0.49997*	0.04203	-0.08834
	p__Ascomycota	c__Eurotiomycetes	o__Eurotiales	f__Aspergillaceae	g__Aspergillus	-0.52213*	-0.2008	0.08387	0.65994*	0.58667*	0.06505	-0.09186
	p__unclassified_k__Fungi	c__unclassified_k__Fungi	o__unclassified_k__Fungi	f__unclassified_k__Fungi	g__unclassified_k__Fungi	-0.3348	0.00928	-0.07302	0.62773*	0.45541*	0.04879	-0.09325
	p__Ascomycota	c__Sordariomycetes	o__Hypocreales	f__Hypocreales_fam_Incertae_sedis	g__Emericellopsis	-0.29422	0.07945	-0.10102	0.57687*	0.42762	0.05368	-0.10384
	p__Ascomycota	c__Sordariomycetes	o__unclassified_c__Sordariomycetes	f__unclassified_c__Sordariomycetes	g__unclassified_c__Sordariomycetes	-0.29019	0.067	-0.11008	0.55804*	0.39387	0.0426	-0.11133
	p__Rozellomycota	c__unclassified_p__Rozellomycota	o__unclassified_p__Rozellomycota	f__unclassified_p__Rozellomycota	g__unclassified_p__Rozellomycota	-0.38839	-0.0769	-0.17535	0.54863*	0.52976*	0.06966	-0.12489
	p__Ascomycota	c__Dothideomycetes	o__Pleosporales	f__Thyridariaceae	g__Roussoella	-0.38631	-0.27539	-0.15351	0.5101*	0.33413	-0.01814	-0.11272
	p__Ascomycota	c__Dothideomycetes	o__Pleosporales	f__Cucurbitariaceae	g__Pyrenochaetopsis	-0.39161	-0.13632	-0.19297	0.48605*	0.42407	0.02583	-0.14871
	p__Ascomycota	c__Dothideomycetes	o__Pleosporales	f__unclassified_o__Pleosporales	g__unclassified_o__Pleosporales	-0.34132	-0.04464	-0.17322	0.3899	0.46611*	0.06757	-0.12873
	p__Ascomycota	c__Dothideomycetes	o__Pleosporales	f__Pleosporales_fam_Incertae_sedis	g__Dokmaia	-0.35483	-0.27919	-0.1985	0.38617	0.29836	-0.01191	-0.11369
	p__Rozellomycota	c__Rozellomycotina_cls_Incertae_sedis	o__GS11	f__unclassified_o__GS11	g__unclassified_o__GS11	-0.34895	-0.15934	-0.1564	0.36544	0.43869	0.05077	-0.10319
	p__Ascomycota	c__Sordariomycetes	o__Hypocreales	f__Hypocreaceae	g__Trichoderma	-0.30762	-0.13085	-0.21059	0.31157	0.43433	0.07606	-0.11296
	p__Ascomycota	c__Dothideomycetes	o__Pleosporales	f__Arthopyreniaceae	g__Arthopyrenia	-0.28599	-0.10373	-0.04583	0.12332	0.34474	0.057	-0.10596
	p__Ascomycota	c__Leotiomycetes	o__Thelebolales	f__Pseudeurotiaceae	g__Pseudeurotium	-0.14678	0.16002	0.33417	0.02984	0.33124	0.19122	-0.15223
	p__Ascomycota	c__Sordariomycetes	o__Microascales	f__Microascaceae	g__Scedosporium	-0.28134	-0.06617	0.71432*	-0.0662	0.21842	0.07273	-0.06019
	p__Ascomycota	c__Sordariomycetes	o__Sordariales	f__Chaetomiaceae	g__Zopfiella	-0.09952	0.34289	0.29659	-0.11502	0.1545	0.08203	-0.12082
	p__Ascomycota	c__Sordariomycetes	o__Hypocreales	f__Bionectriaceae	g__Bionectria	0.33729	0.39132	-0.03083	-0.20447	0.01063	0.23928	-0.15229
B_Mod#4	Phylum	Class	Order	Family	Genus	CUE	MBC	τ	qCO2	Length	Angle	EMF
	p__Actinobacteriota	c__MB-A2-108	o__norank_c__MB-A2-108	f__norank_o__norank_c__MB-A2-108	g__norank_f__norank_o__norank_c__MB-A2-108	0.15274	0.56368*	0.10871	-0.1721	-0.03074	0.31004	-0.13747
	p__Proteobacteria	c__Gammaproteobacteria	o__Burkholderiales	f__SC-I-84	g__norank_f__SC-I-84	0.1032	0.54904*	0.16121	-0.17302	-0.03701	0.32502	-0.14123
	p__unclassified_k__norank_d__Bacteria	c__unclassified_k__norank_d__Bacteria	o__unclassified_k__norank_d__Bacteria	f__unclassified_k__norank_d__Bacteria	g__unclassified_k__norank_d__Bacteria	0.07874	0.53865*	0.18548	-0.17241	-0.03979	0.33025	-0.14217
	p__Actinobacteriota	c__Thermoleophilia	o__Gaiellales	f__Gaiellaceae	g__Gaiella	0.08645	0.53418*	0.24111	-0.18443	-0.00417	0.32005	-0.14437
	p__Proteobacteria	c__Alphaproteobacteria	o__Tistrellales	f__Geminicoccaceae	g__norank_f__Geminicoccaceae	-0.03188	0.46785*	0.28282	-0.1616	-0.0501	0.33752	-0.1396
	p__Chloroflexi	c__TK10	o__norank_c__TK10	f__norank_o__norank_c__TK10	g__norank_f__norank_o__norank_c__TK10	-0.03397	0.46615*	0.28447	-0.16127	-0.05026	0.3374	-0.13944
	p__Myxococcota	c__bacteriap25	o__norank_c__bacteriap25	f__norank_o__norank_c__bacteriap25	g__norank_f__norank_o__norank_c__bacteriap25	-0.02988	0.45988*	0.26046	-0.11597	-0.06336	0.26845	-0.0539
	p__Actinobacteriota	c__Actinobacteria	o__Micrococcales	f__Intrasporangiaceae	g__unclassified_f__Intrasporangiaceae	-0.04913	0.45338*	0.29622	-0.15875	-0.05138	0.3363	-0.13821
	p__Actinobacteriota	c__Actinobacteria	o__Micromonosporales	f__Micromonosporaceae	g__unclassified_f__Micromonosporaceae	0.02477	0.44473*	0.11633	0.01792	-0.022	0.18153	0.14679
	p__Proteobacteria	c__Gammaproteobacteria	o__Steroidobacterales	f__Steroidobacteraceae	g__norank_f__Steroidobacteraceae	-0.11106	0.42312	0.48046*	-0.16558	0.00985	0.32405	-0.11676
	p__Chloroflexi	c__Chloroflexia	o__Chloroflexales	f__Roseiflexaceae	g__norank_f__Roseiflexaceae	-0.09226	0.41306	0.32753	-0.15025	-0.05417	0.33039	-0.13355
	p__Actinobacteriota	c__Actinobacteria	o__Propionibacteriales	f__Propionibacteriaceae	g__unclassified_f__Propionibacteriaceae	-0.12479	0.3964	0.33348	-0.09304	-0.05592	0.28737	-0.03988
	p__Acidobacteriota	c__Vicinamibacteria	o__Vicinamibacterales	f__Vicinamibacteraceae	g__norank_f__Vicinamibacteraceae	-0.05267	0.38492	0.14392	0.13356	-0.03715	0.05746	0.33871
	p__Actinobacteriota	c__Thermoleophilia	o__Solirubrobacterales	f__67-14	g__norank_f__67-14	-0.28659	0.2436	0.36904	0.12035	-0.06076	0.10739	0.28532
	p__Methylomirabilota	c__Methylomirabilia	o__Rokubacteriales	f__norank_o__Rokubacteriales	g__norank_f__norank_o__Rokubacteriales	-0.32959	0.17896	0.41526	0.07517	-0.06306	0.13834	0.19188
	p__Proteobacteria	c__Alphaproteobacteria	o__Rhizobiales	f__Rhizobiaceae	g__unclassified_f__Rhizobiaceae	0.30685	-0.08151	-0.10302	-0.1753	-0.067	-0.3828	-0.22065
	p__Actinobacteriota	c__Actinobacteria	o__Corynebacteriales	f__Nocardiaceae	g__Rhodococcus	0.28737	-0.21373	-0.02326	-0.12357	-0.07284	-0.44717*	-0.06109
	p__Proteobacteria	c__Gammaproteobacteria	o__Burkholderiales	f__Comamonadaceae	g__Delftia	0.25355	-0.2146	-0.05191	-0.11365	-0.10793	-0.41292	-0.08542
	p__Proteobacteria	c__Gammaproteobacteria	o__Xanthomonadales	f__Xanthomonadaceae	g__Stenotrophomonas	0.20716	-0.22247	0.02397	-0.0679	-0.01765	-0.37113	-0.02273
B_Mod#5	Phylum	Class	Order	Family	Genus	CUE	MBC	τ	qCO2	Length	Angle	EMF
	p__Acidobacteriota	c__Vicinamibacteria	o__Subgroup_17	f__norank_o__Subgroup_17	g__norank_f__norank_o__Subgroup_17	-0.38294	-0.03188	-0.1456	0.59506*	0.52079*	0.06226	-0.1211
	p__Desulfobacterota	c__Desulfobacteria	o__Desulfobacterales	f__Desulfosarcinaceae	g__Desulfatirhabdium	-0.33921	0.05757	-0.14964	0.53734*	0.49067*	0.07057	-0.12219
	p__Proteobacteria	c__Gammaproteobacteria	o__Steroidobacterales	f__Steroidobacteraceae	g__norank_f__Steroidobacteraceae	-0.34284	0.05112	-0.15127	0.53719*	0.49378*	0.0706	-0.13176
	p__Proteobacteria	c__Gammaproteobacteria	o__Burkholderiales	f__SC-I-84	g__norank_f__SC-I-84	-0.30014	0.12383	-0.15435	0.47135*	0.45979*	0.07692	-0.13142
	p__Nitrospirota	c__Thermodesulfovibrionia	o__norank_c__Thermodesulfovibrionia	f__norank_o__norank_c__Thermodesulfovibrionia	g__norank_f__norank_o__norank_c__Thermodesulfovibrionia	-0.39638	-0.11414	-0.12799	0.46619*	0.5091*	0.06344	-0.11633
	p__Bacteroidota	c__Bacteroidia	o__Bacteroidales	f__Bacteroidetes_vadinHA17	g__norank_f__Bacteroidetes_vadinHA17	-0.32749	0.06887	-0.16736	0.46277*	0.48138*	0.07675	-0.14116
	p__Nitrospinota	c__P9X2b3D02	o__norank_c__P9X2b3D02	f__norank_o__norank_c__P9X2b3D02	g__norank_f__norank_o__norank_c__P9X2b3D02	-0.37674	-0.11904	-0.16296	0.45545*	0.48881*	0.05843	-0.13362
	p__Acidobacteriota	c__Vicinamibacteria	o__Vicinamibacterales	f__Vicinamibacteraceae	g__norank_f__Vicinamibacteraceae	-0.32411	0.06053	-0.17303	0.43005	0.47525*	0.07751	-0.1425
	p__Proteobacteria	c__Gammaproteobacteria	o__Cellvibrionales	f__Spongiibacteraceae	g__BD1-7_clade	-0.32215	0.06119	-0.17386	0.42282	0.47299*	0.07774	-0.1428
	p__Acidobacteriota	c__Vicinamibacteria	o__Vicinamibacterales	f__norank_o__Vicinamibacterales	g__norank_f__norank_o__Vicinamibacterales	-0.34537	-0.0182	-0.17388	0.42084	0.47963*	0.07072	-0.14075
	p__Chloroflexi	c__Anaerolineae	o__SBR1031	f__norank_o__SBR1031	g__norank_f__norank_o__SBR1031	-0.27389	0.16244	-0.15894	0.41795	0.43746	0.08103	-0.14316
	p__Nitrospirota	c__Nitrospiria	o__Nitrospirales	f__Nitrospiraceae	g__Nitrospira	-0.32492	0.03647	-0.17642	0.40251	0.46954*	0.07613	-0.13914
	p__Chloroflexi	c__KD4-96	o__norank_c__KD4-96	f__norank_o__norank_c__KD4-96	g__norank_f__norank_o__norank_c__KD4-96	-0.31723	0.05962	-0.17613	0.40145	0.46635*	0.07804	-0.15708
	p__unclassified_k__norank_d__Bacteria	c__unclassified_k__norank_d__Bacteria	o__unclassified_k__norank_d__Bacteria	f__unclassified_k__norank_d__Bacteria	g__unclassified_k__norank_d__Bacteria	-0.26508	0.21311	-0.04763	0.3382	0.41404	0.08785	-0.1442
	p__Proteobacteria	c__Gammaproteobacteria	o__Burkholderiales	f__Nitrosomonadaceae	g__Ellin6067	-0.24093	0.22238	-0.11695	0.33632	0.40167	0.08668	-0.14212
	p__Actinobacteriota	c__Acidimicrobiia	o__Microtrichales	f__norank_o__Microtrichales	g__norank_f__norank_o__Microtrichales	-0.22228	0.23007	-0.15924	0.33166	0.38968	0.0855	-0.14835
	p__Campilobacterota	c__Campylobacteria	o__Campylobacterales	f__Sulfurimonadaceae	g__Sulfuricurvum	-0.29325	0.05706	-0.18053	0.32086	0.43448	0.07795	-0.14861
	p__Proteobacteria	c__Gammaproteobacteria	o__Burkholderiales	f__Nitrosomonadaceae	g__MND1	-0.23314	0.20896	-0.1681	0.31805	0.39905	0.08667	-0.15035
	p__Desulfobacterota	c__Desulfobulbia	o__Desulfobulbales	f__Desulfocapsaceae	g__Desulfobacterium_catecholicum_group	-0.2449	0.18605	-0.17281	0.31753	0.4084	0.08639	-0.15159
	p__Proteobacteria	c__Gammaproteobacteria	o__Burkholderiales	f__B1-7BS	g__norank_f__B1-7BS	-0.27092	0.11651	-0.18047	0.30896	0.42295	0.08295	-0.14961
	p__Actinobacteriota	c__Thermoleophilia	o__Gaiellales	f__norank_o__Gaiellales	g__norank_f__norank_o__Gaiellales	-0.26583	0.12128	-0.18079	0.29806	0.41771	0.08328	-0.15222
	p__Proteobacteria	c__Alphaproteobacteria	o__Rhizobiales	f__Hyphomicrobiaceae	g__Hyphomicrobium	-0.22865	0.20637	-0.1724	0.29104	0.39298	0.08754	-0.15109
	p__Proteobacteria	c__Gammaproteobacteria	o__Burkholderiales	f__Comamonadaceae	g__Curvibacter	-0.23969	0.18264	-0.17617	0.29064	0.401	0.08684	-0.15243
	p__Desulfobacterota	c__Syntrophorhabdia	o__Syntrophorhabdales	f__Syntrophorhabdaceae	g__Syntrophorhabdus	-0.21655	0.22296	-0.17098	0.27575	0.38177	0.08819	-0.1482
	p__Proteobacteria	c__Gammaproteobacteria	o__CCM19a	f__norank_o__CCM19a	g__norank_f__norank_o__CCM19a	-0.22426	0.19538	-0.17726	0.25574	0.38459	0.08771	-0.15281
	p__Proteobacteria	c__Alphaproteobacteria	o__norank_c__Alphaproteobacteria	f__norank_o__norank_c__Alphaproteobacteria	g__norank_f__norank_o__norank_c__Alphaproteobacteria	-0.17835	0.27608	-0.16197	0.24145	0.34588	0.08889	-0.1349
	p__Firmicutes	c__Clostridia	o__Clostridiales	f__Clostridiaceae	g__Clostridium_sensu_stricto_1	-0.19227	0.23594	-0.17711	0.24071	0.36335	0.09091	-0.15269
	p__Proteobacteria	c__Gammaproteobacteria	o__Burkholderiales	f__Sutterellaceae	g__norank_f__Sutterellaceae	-0.15939	0.3006	-0.15484	0.23065	0.32708	0.0882	-0.12251
	p__Desulfobacterota	c__Desulfuromonadia	o__Geobacterales	f__Geobacteraceae	g__norank_f__Geobacteraceae	-0.35209	0.13342	0.20824	0.22168	0.44122	0.09439	-0.14659
	p__Chloroflexi	c__Dehalococcoidia	o__S085	f__norank_o__S085	g__norank_f__norank_o__S085	-0.20975	0.17729	-0.18086	0.19062	0.36043	0.08625	-0.15672
	p__Proteobacteria	c__Gammaproteobacteria	o__Burkholderiales	f__Hydrogenophilaceae	g__norank_f__Hydrogenophilaceae	-0.21991	0.14258	-0.18169	0.18739	0.36347	0.08343	-0.15016
	p__Actinobacteriota	c__Actinobacteria	o__PeM15	f__norank_o__PeM15	g__norank_f__norank_o__PeM15	-0.2634	-0.01789	-0.14301	0.17524	0.36367	0.06667	-0.15117
	p__Proteobacteria	c__Alphaproteobacteria	o__Rhizobiales	f__Rhizobiales_Incertae_Sedis	g__norank_f__Rhizobiales_Incertae_Sedis	-0.13521	0.30796	-0.17802	0.14831	0.25121	0.08672	-0.14872
	p__Desulfobacterota	c__Desulfuromonadia	o__norank_c__Desulfuromonadia	f__Desulfuromonadaceae	g__Desulfuromonas	-0.35836	0.09553	0.44613*	0.11514	0.38259	0.08492	-0.14408
	p__Desulfobacterota	c__Desulfobulbia	o__Desulfobulbales	f__Desulfocapsaceae	g__Desulfoprunum	-0.11408	0.32358	-0.16351	0.10029	0.27538	0.09102	-0.15089
	p__Firmicutes	c__Clostridia	o__Peptostreptococcales-Tissierellales	f__Peptostreptococcaceae	g__Terrisporobacter	-0.12197	0.28997	-0.17069	0.07317	0.27675	0.09022	-0.15118
	p__Proteobacteria	c__Alphaproteobacteria	o__Rhizobiales	f__Beijerinckiaceae	g__Methylocystis	-0.21369	0.15028	0.10329	-0.06061	0.28831	0.08803	-0.1549
	p__Proteobacteria	c__Alphaproteobacteria	o__Sphingomonadales	f__Sphingomonadaceae	g__Sphingomonas	0.01709	-0.34925	0.12189	-0.21599	-0.04942	0.03751	-0.02239
	p__Proteobacteria	c__Alphaproteobacteria	o__Rhizobiales	f__Rhizobiaceae	g__unclassified_f__Rhizobiaceae	0.32521	-0.20608	-0.15652	-0.243	0.14416	-0.16756	0.08027
	p__Actinobacteriota	c__Actinobacteria	o__Micrococcales	f__Micrococcaceae	g__unclassified_f__Micrococcaceae	-0.08741	-0.21709	0.49785*	-0.26352	-0.09675	-0.02428	-0.0426
B_Mod#8	Phylum	Class	Order	Family	Genus	CUE	MBC	τ	qCO2	Length	Angle	EMF
	p__Chloroflexi	c__Anaerolineae	o__Ardenticatenales	f__norank_o__Ardenticatenales	g__norank_f__norank_o__Ardenticatenales	-0.4322	-0.2163	0.09756	0.50133*	0.01044	-0.25019	0.81222*
	p__Chloroflexi	c__Anaerolineae	o__SBR1031	f__A4b	g__norank_f__A4b	-0.35709	-0.24467	0.11015	0.49337*	-0.05661	-0.35316	0.84014*
	p__Methylomirabilota	c__Methylomirabilia	o__Rokubacteriales	f__norank_o__Rokubacteriales	g__norank_f__norank_o__Rokubacteriales	-0.42187	-0.20495	0.19638	0.45908*	-0.05275	-0.22835	0.78528*
	p__Acidobacteriota	c__Vicinamibacteria	o__Vicinamibacterales	f__Vicinamibacteraceae	g__norank_f__Vicinamibacteraceae	-0.37549	-0.20628	0.1392	0.41107	-0.04544	-0.22624	0.71639*
	p__Chloroflexi	c__JG30-KF-CM66	o__norank_c__JG30-KF-CM66	f__norank_o__norank_c__JG30-KF-CM66	g__norank_f__norank_o__norank_c__JG30-KF-CM66	-0.49074*	-0.04642	0.36303	0.24833	0.0545	0.16099	0.57565*
	p__Chloroflexi	c__Chloroflexia	o__Chloroflexales	f__Roseiflexaceae	g__norank_f__Roseiflexaceae	-0.26725	-0.20386	0.06537	0.30142	-0.07225	-0.16023	0.63364*
	p__Proteobacteria	c__Gammaproteobacteria	o__Burkholderiales	f__Comamonadaceae	g__Ramlibacter	-0.30837	-0.20794	0.42014	0.29641	0.16129	-0.22572	0.45946*
	p__Actinobacteriota	c__Actinobacteria	o__Streptomycetales	f__Streptomycetaceae	g__Streptomyces	-0.35251	-0.32519	-0.06655	0.29486	0.0863	-0.08624	0.60654*
	p__Actinobacteriota	c__Acidimicrobiia	o__Microtrichales	f__norank_o__Microtrichales	g__norank_f__norank_o__Microtrichales	-0.19629	-0.06016	0.09165	0.18047	-0.09253	-0.1305	0.49871*
	p__Chloroflexi	c__KD4-96	o__norank_c__KD4-96	f__norank_o__norank_c__KD4-96	g__norank_f__norank_o__norank_c__KD4-96	-0.20556	-0.27239	0.26393	0.21595	0.14999	-0.08884	0.49308*
	p__Chloroflexi	c__Gitt-GS-136	o__norank_c__Gitt-GS-136	f__norank_o__norank_c__Gitt-GS-136	g__norank_f__norank_o__norank_c__Gitt-GS-136	-0.09121	-0.0971	0.16755	0.23658	-0.11991	-0.45141*	0.38778
	p__Actinobacteriota	c__Thermoleophilia	o__Gaiellales	f__norank_o__Gaiellales	g__norank_f__norank_o__Gaiellales	-0.12058	-0.14812	-0.0176	0.16639	-0.01345	-0.31999	0.41319
	p__Firmicutes	c__Bacilli	o__Bacillales	f__Bacillaceae	g__Bacillus	-0.08314	-0.12718	-0.02277	0.08966	-0.01673	-0.1016	0.27595
	p__unclassified_k__norank_d__Bacteria	c__unclassified_k__norank_d__Bacteria	o__unclassified_k__norank_d__Bacteria	f__unclassified_k__norank_d__Bacteria	g__unclassified_k__norank_d__Bacteria	-0.27542	-0.2618	-0.07997	0.17659	0.09513	0.08117	0.39318
	p__Actinobacteriota	c__MB-A2-108	o__norank_c__MB-A2-108	f__norank_o__norank_c__MB-A2-108	g__norank_f__norank_o__norank_c__MB-A2-108	0.08183	-0.26486	-0.19158	0.15429	-0.19685	-0.6218*	0.28893
	p__Actinobacteriota	c__Thermoleophilia	o__Gaiellales	f__Gaiellaceae	g__Gaiella	-0.25798	-0.06529	0.13282	0.1312	-0.00319	-0.0431	0.31466
	p__Chloroflexi	c__Dehalococcoidia	o__S085	f__norank_o__S085	g__norank_f__norank_o__S085	-0.05117	-0.32053	-0.03624	0.21547	-0.05544	-0.57327*	0.33229
	p__Actinobacteriota	c__Rubrobacteria	o__Rubrobacterales	f__Rubrobacteriaceae	g__Rubrobacter	-0.02128	-0.30254	-0.11385	0.15861	-0.06097	-0.513*	0.05506
	p__Gemmatimonadota	c__Gemmatimonadetes	o__Gemmatimonadales	f__Gemmatimonadaceae	g__norank_f__Gemmatimonadaceae	0.09882	-0.2224	0.00503	0.09748	-0.21534	-0.66383*	0.33416
	p__Proteobacteria	c__Gammaproteobacteria	o__Burkholderiales	f__Nitrosomonadaceae	g__MND1	-0.196	0.18914	0.20582	0.02279	0.00648	0.15289	0.32255
	p__Myxococcota	c__Myxococcia	o__Myxococcales	f__Anaeromyxobacteraceae	g__Anaeromyxobacter	-0.00985	-0.15769	-0.05251	0.03851	-0.02461	-0.18077	0.19068
	p__Proteobacteria	c__Gammaproteobacteria	o__Burkholderiales	f__Nitrosomonadaceae	g__mle1-7	-0.09866	0.16725	0.31423	-0.03365	0.02546	0.12273	0.12466
	p__Proteobacteria	c__Alphaproteobacteria	o__Sphingomonadales	f__Sphingomonadaceae	g__Sphingomonas	-0.2634	-0.27408	0.00528	0.11848	0.1034	0.19531	-0.10607
	p__Actinobacteriota	c__Thermoleophilia	o__Gaiellales	f__unclassified_o__Gaiellales	g__unclassified_o__Gaiellales	0.30437	-0.25707	-0.27585	0.00258	-0.10873	-0.59058*	0.04026
	p__Proteobacteria	c__Alphaproteobacteria	o__Rhizobiales	f__Beijerinckiaceae	g__Microvirga	-0.23891	0.03365	-0.01017	0.00903	0.19045	0.20578	0.1116
	p__Proteobacteria	c__Alphaproteobacteria	o__Rhizobiales	f__norank_o__Rhizobiales	g__norank_f__norank_o__Rhizobiales	-0.05877	-0.14765	0.45182*	-0.16792	-0.03938	-0.13626	-0.02567
	p__Latescibacterota	c__norank_p__Latescibacterota	o__norank_c__norank_p__Latescibacterota	f__norank_o__norank_c__norank_p__Latescibacterota	g__norank_f__norank_o__norank_c__norank_p__Latescibacterota	0.19346	-0.00773	0.14032	-0.1451	0.08152	0.09968	0.05157

## Sheet: Table S9 模块中的属与酶活性spearman相关性
Table S9. Relationships of the relative abundances of genus belonged to key bacterial and fungal assemblies with enzyme activities.
F_Mod#3	Phylum	Class	Order	Family	Genus	BG/MBC	BX/MBC	CBH/MBC	NAG/MBC	LAP/MBC	ACP/MBC	PPO/MBC
	p__Ascomycota	c__Sordariomycetes	o__Hypocreales	f__Bionectriaceae	g__Bionectria	-0.41251	-0.35411	-0.51077*	-0.38748	-0.24287	-0.29293	-0.07509
	p__Ascomycota	c__Dothideomycetes	o__Pleosporales	f__Thyridariaceae	g__Roussoella	-0.53458*	-0.32656	-0.50797*	-0.28543	-0.21528	-0.51523*	-0.24431
	p__Ascomycota	c__Leotiomycetes	o__Thelebolales	f__Pseudeurotiaceae	g__Pseudeurotium	-0.36878	-0.25408	-0.47994*	-0.32996	-0.01588	-0.35995	-0.02117
	p__Ascomycota	c__Dothideomycetes	o__Pleosporales	f__Didymosphaeriaceae	g__Paraphaeosphaeria	-0.3701	-0.27334	-0.46927*	-0.21045	0.00968	-0.31688	-0.10643
	p__Ascomycota	c__Eurotiomycetes	o__Eurotiales	f__Aspergillaceae	g__Aspergillus	-0.01669	0.20023	-0.06396	0.12978	0.36245	-0.01112	0.19837
	p__Rozellomycota	c__unclassified_p__Rozellomycota	o__unclassified_p__Rozellomycota	f__unclassified_p__Rozellomycota	g__unclassified_p__Rozellomycota	-0.10325	0.14735	-0.1538	0.02689	0.19144	-0.07421	0.16778
	p__Ascomycota	c__Sordariomycetes	o__Hypocreales	f__Hypocreaceae	g__Trichoderma	-0.08604	0.17531	-0.16025	0.03764	0.20435	-0.07636	0.19359
	p__Ascomycota	c__Sordariomycetes	o__unclassified_c__Sordariomycetes	f__unclassified_c__Sordariomycetes	g__unclassified_c__Sordariomycetes	-0.32897	-0.27092	-0.19835	-0.15481	-0.16207	-0.19835	-0.16691
	p__Ascomycota	c__Sordariomycetes	o__Sordariales	f__Chaetomiaceae	g__Zopfiella	-0.1581	0.03119	-0.21295	-0.02151	0.20327	-0.14735	0.2592
	p__unclassified_k__Fungi	c__unclassified_k__Fungi	o__unclassified_k__Fungi	f__unclassified_k__Fungi	g__unclassified_k__Fungi	-0.25585	-0.04411	-0.21703	-0.05117	0.09705	-0.12704	-0.03705
	p__Rozellomycota	c__Rozellomycotina_cls_Incertae_sedis	o__Rozellomycotina_ord_Incertae_sedis	f__Rozellomycotina_fam_Incertae_sedis	g__Paramicrosporidium	-0.22012	0.01209	-0.24189	-0.06773	0.09918	-0.17658	0.09434
	p__Ascomycota	c__Dothideomycetes	o__Pleosporales	f__unclassified_o__Pleosporales	g__unclassified_o__Pleosporales	-0.22496	0.03386	-0.28543	-0.07257	0.10643	-0.21287	0.1282
	p__Rozellomycota	c__Rozellomycotina_cls_Incertae_sedis	o__GS11	f__unclassified_o__GS11	g__unclassified_o__GS11	-0.22496	0.03386	-0.28543	-0.07257	0.10643	-0.21287	0.1282
	p__Ascomycota	c__Dothideomycetes	o__Pleosporales	f__Arthopyreniaceae	g__Arthopyrenia	-0.20973	0.02474	-0.29684	-0.05378	0.19682	-0.23124	0.24629
	p__Ascomycota	c__Sordariomycetes	o__Hypocreales	f__Hypocreales_fam_Incertae_sedis	g__Emericellopsis	-0.34201	-0.08819	-0.34524	-0.23661	-0.02581	-0.33879	-0.04732
	p__Ascomycota	c__Sordariomycetes	o__Microascales	f__Microascaceae	g__Scedosporium	-0.2818	-0.20764	-0.35874	-0.14924	0.10104	-0.11402	0.06211
	p__Ascomycota	c__Dothideomycetes	o__Pleosporales	f__Cucurbitariaceae	g__Pyrenochaetopsis	-0.40547	-0.19359	-0.41515	-0.19359	-0.11078	-0.37858	-0.04517
	p__Ascomycota	c__Dothideomycetes	o__Pleosporales	f__Pleosporales_fam_Incertae_sedis	g__Dokmaia	-0.34484	-0.26697	-0.41899	-0.16871	-0.18354	-0.39026	-0.165
B_Mod#4	Phylum	Class	Order	Family	Genus	BG/MBC	BX/MBC	CBH/MBC	NAG/MBC	LAP/MBC	ACP/MBC	PPO/MBC
	p__unclassified_k__norank_d__Bacteria	c__unclassified_k__norank_d__Bacteria	o__unclassified_k__norank_d__Bacteria	f__unclassified_k__norank_d__Bacteria	g__unclassified_k__norank_d__Bacteria	-0.22369	-0.46326*	-0.39976	-0.28142	-0.11112	-0.16308	-0.00144
	p__Proteobacteria	c__Gammaproteobacteria	o__Burkholderiales	f__SC-I-84	g__norank_f__SC-I-84	-0.22369	-0.46326*	-0.39976	-0.28142	-0.11112	-0.16308	-0.00144
	p__Actinobacteriota	c__MB-A2-108	o__norank_c__MB-A2-108	f__norank_o__norank_c__MB-A2-108	g__norank_f__norank_o__norank_c__MB-A2-108	-0.22369	-0.46326*	-0.39976	-0.28142	-0.11112	-0.16308	-0.00144
	p__Actinobacteriota	c__Actinobacteria	o__Micrococcales	f__Intrasporangiaceae	g__unclassified_f__Intrasporangiaceae	-0.23812	-0.46037*	-0.40842	-0.29585	-0.11978	-0.18328	0.00144
	p__Chloroflexi	c__Chloroflexia	o__Chloroflexales	f__Roseiflexaceae	g__norank_f__Roseiflexaceae	-0.23812	-0.46037*	-0.40842	-0.29585	-0.11978	-0.18328	0.00144
	p__Chloroflexi	c__TK10	o__norank_c__TK10	f__norank_o__norank_c__TK10	g__norank_f__norank_o__norank_c__TK10	-0.23812	-0.46037*	-0.40842	-0.29585	-0.11978	-0.18328	0.00144
	p__Proteobacteria	c__Alphaproteobacteria	o__Tistrellales	f__Geminicoccaceae	g__norank_f__Geminicoccaceae	-0.23812	-0.46037*	-0.40842	-0.29585	-0.11978	-0.18328	0.00144
	p__Proteobacteria	c__Alphaproteobacteria	o__Rhizobiales	f__Rhizobiaceae	g__unclassified_f__Rhizobiaceae	0.18628	0.33786	0.25566	0.13499	0.08522	0.23228	0.0641
	p__Proteobacteria	c__Gammaproteobacteria	o__Xanthomonadales	f__Xanthomonadaceae	g__Stenotrophomonas	0.19058	0.24859	0.44595*	0.14765	-0.01431	0.33823	-0.2629
	p__Proteobacteria	c__Gammaproteobacteria	o__Burkholderiales	f__Comamonadaceae	g__Delftia	0.11308	0.24425	0.30155	0.08594	-0.01131	0.22465	-0.15379
	p__Actinobacteriota	c__Actinobacteria	o__Corynebacteriales	f__Nocardiaceae	g__Rhodococcus	0.15338	0.22406	0.38346	0.07368	-0.04511	0.27368	-0.2782
	p__Myxococcota	c__bacteriap25	o__norank_c__bacteriap25	f__norank_o__norank_c__bacteriap25	g__norank_f__norank_o__norank_c__bacteriap25	0.00968	-0.19359	-0.1097	-0.03764	-0.03657	-0.06561	-0.20973
	p__Actinobacteriota	c__Actinobacteria	o__Micromonosporales	f__Micromonosporaceae	g__unclassified_f__Micromonosporaceae	-0.03442	-0.23231	-0.17638	-0.10002	-0.10325	-0.08712	-0.01076
	p__Methylomirabilota	c__Methylomirabilia	o__Rokubacteriales	f__norank_o__Rokubacteriales	g__norank_f__norank_o__Rokubacteriales	-0.16932	-0.37251	-0.28543	-0.2177	-0.23705	-0.24673	-0.10643
	p__Actinobacteriota	c__Thermoleophilia	o__Solirubrobacterales	f__67-14	g__norank_f__67-14	-0.16932	-0.37251	-0.28543	-0.2177	-0.23705	-0.24673	-0.10643
	p__Acidobacteriota	c__Vicinamibacteria	o__Vicinamibacterales	f__Vicinamibacteraceae	g__norank_f__Vicinamibacteraceae	-0.14514	-0.37735	-0.27092	-0.19351	-0.22254	-0.21287	-0.11127
	p__Proteobacteria	c__Gammaproteobacteria	o__Steroidobacterales	f__Steroidobacteraceae	g__norank_f__Steroidobacteraceae	-0.17746	-0.37858	-0.31943	-0.20435	-0.10648	-0.24414	0.03119
	p__Actinobacteriota	c__Actinobacteria	o__Propionibacteriales	f__Propionibacteriaceae	g__unclassified_f__Propionibacteriaceae	-0.17658	-0.39428	-0.30478	-0.22738	-0.22496	-0.23705	-0.09676
	p__Actinobacteriota	c__Thermoleophilia	o__Gaiellales	f__Gaiellaceae	g__Gaiella	-0.20803	-0.41847	-0.38461	-0.23705	0	-0.17658	0.11853
B_Mod#5	Phylum	Class	Order	Family	Genus	BG/MBC	BX/MBC	CBH/MBC	NAG/MBC	LAP/MBC	ACP/MBC	PPO/MBC
	p__Proteobacteria	c__Alphaproteobacteria	o__Rhizobiales	f__Rhizobiaceae	g__unclassified_f__Rhizobiaceae	0.29217	0.01449	0.36617	0.26929	0.04272	0.32955	-0.11214
	p__Proteobacteria	c__Alphaproteobacteria	o__Sphingomonadales	f__Sphingomonadaceae	g__Sphingomonas	0.03549	0.0552	0.23658	0.02918	-0.12697	0.1798	-0.13722
	p__Actinobacteriota	c__Actinobacteria	o__Micrococcales	f__Micrococcaceae	g__unclassified_f__Micrococcaceae	-0.21811	-0.25283	-0.01962	-0.31547	-0.44302	-0.09434	-0.31321
	p__Nitrospirota	c__Thermodesulfovibrionia	o__norank_c__Thermodesulfovibrionia	f__norank_o__norank_c__Thermodesulfovibrionia	g__norank_f__norank_o__norank_c__Thermodesulfovibrionia	-0.10672	0.14032	-0.19368	0.03162	0.26285	-0.11265	0.28459
	p__Proteobacteria	c__Alphaproteobacteria	o__Rhizobiales	f__Beijerinckiaceae	g__Methylocystis	0.00484	0.1911	-0.20077	0.05564	0.24915	-0.09918	0.4983*
	p__Proteobacteria	c__Gammaproteobacteria	o__Burkholderiales	f__Sutterellaceae	g__norank_f__Sutterellaceae	-0.18626	0.0387	-0.22254	-0.04838	0.11127	-0.14997	0.13788
	p__Chloroflexi	c__Anaerolineae	o__SBR1031	f__norank_o__SBR1031	g__norank_f__norank_o__SBR1031	-0.18626	0.0387	-0.22254	-0.04838	0.11127	-0.14997	0.13788
	p__Actinobacteriota	c__Acidimicrobiia	o__Microtrichales	f__norank_o__Microtrichales	g__norank_f__norank_o__Microtrichales	-0.18626	0.0387	-0.22254	-0.04838	0.11127	-0.14997	0.13788
	p__Desulfobacterota	c__Desulfuromonadia	o__norank_c__Desulfuromonadia	f__Desulfuromonadaceae	g__Desulfuromonas	-0.16886	0.02043	-0.22371	-0.02796	0.20542	-0.1624	0.25275
	p__Proteobacteria	c__Gammaproteobacteria	o__Burkholderiales	f__Nitrosomonadaceae	g__MND1	-0.17917	0.05085	-0.22881	-0.04479	0.11622	-0.15254	0.15738
	p__Desulfobacterota	c__Desulfuromonadia	o__Geobacterales	f__Geobacteraceae	g__norank_f__Geobacteraceae	-0.14854	0.05705	-0.23249	-0.01722	0.20989	-0.15822	0.29492
	p__Firmicutes	c__Clostridia	o__Peptostreptococcales-Tissierellales	f__Peptostreptococcaceae	g__Terrisporobacter	-0.17174	0.06289	-0.23464	-0.04112	0.12095	-0.15481	0.17658
	p__Desulfobacterota	c__Syntrophorhabdia	o__Syntrophorhabdales	f__Syntrophorhabdaceae	g__Syntrophorhabdus	-0.17174	0.06289	-0.23464	-0.04112	0.12095	-0.15481	0.17658
	p__Proteobacteria	c__Alphaproteobacteria	o__norank_c__Alphaproteobacteria	f__norank_o__norank_c__Alphaproteobacteria	g__norank_f__norank_o__norank_c__Alphaproteobacteria	-0.17174	0.06289	-0.23464	-0.04112	0.12095	-0.15481	0.17658
	p__Proteobacteria	c__Gammaproteobacteria	o__CCM19a	f__norank_o__CCM19a	g__norank_f__norank_o__CCM19a	-0.17174	0.06289	-0.23464	-0.04112	0.12095	-0.15481	0.17658
	p__Proteobacteria	c__Alphaproteobacteria	o__Rhizobiales	f__Hyphomicrobiaceae	g__Hyphomicrobium	-0.17174	0.06289	-0.23464	-0.04112	0.12095	-0.15481	0.17658
	p__Desulfobacterota	c__Desulfobulbia	o__Desulfobulbales	f__Desulfocapsaceae	g__Desulfoprunum	-0.17174	0.06289	-0.23464	-0.04112	0.12095	-0.15481	0.17658
	p__Desulfobacterota	c__Desulfobulbia	o__Desulfobulbales	f__Desulfocapsaceae	g__Desulfobacterium_catecholicum_group	-0.17174	0.06289	-0.23464	-0.04112	0.12095	-0.15481	0.17658
	p__Proteobacteria	c__Gammaproteobacteria	o__Burkholderiales	f__Comamonadaceae	g__Curvibacter	-0.17174	0.06289	-0.23464	-0.04112	0.12095	-0.15481	0.17658
	p__unclassified_k__norank_d__Bacteria	c__unclassified_k__norank_d__Bacteria	o__unclassified_k__norank_d__Bacteria	f__unclassified_k__norank_d__Bacteria	g__unclassified_k__norank_d__Bacteria	-0.18391	0.02689	-0.23661	-0.03657	0.18606	-0.16886	0.22909
	p__Proteobacteria	c__Gammaproteobacteria	o__Burkholderiales	f__Nitrosomonadaceae	g__Ellin6067	-0.18391	0.02689	-0.23661	-0.03657	0.18606	-0.16886	0.22909
	p__Proteobacteria	c__Gammaproteobacteria	o__Steroidobacterales	f__Steroidobacteraceae	g__norank_f__Steroidobacteraceae	-0.22012	0.01209	-0.24189	-0.06773	0.09918	-0.17658	0.09434
	p__Proteobacteria	c__Gammaproteobacteria	o__Burkholderiales	f__SC-I-84	g__norank_f__SC-I-84	-0.22012	0.01209	-0.24189	-0.06773	0.09918	-0.17658	0.09434
	p__Desulfobacterota	c__Desulfobacteria	o__Desulfobacterales	f__Desulfosarcinaceae	g__Desulfatirhabdium	-0.22012	0.01209	-0.24189	-0.06773	0.09918	-0.17658	0.09434
	p__Chloroflexi	c__Dehalococcoidia	o__S085	f__norank_o__S085	g__norank_f__norank_o__S085	-0.1911	0.06047	-0.26608	-0.05322	0.11853	-0.18626	0.17174
	p__Actinobacteriota	c__Thermoleophilia	o__Gaiellales	f__norank_o__Gaiellales	g__norank_f__norank_o__Gaiellales	-0.1911	0.06047	-0.26608	-0.05322	0.11853	-0.18626	0.17174
	p__Proteobacteria	c__Gammaproteobacteria	o__Burkholderiales	f__Hydrogenophilaceae	g__norank_f__Hydrogenophilaceae	-0.1911	0.06047	-0.26608	-0.05322	0.11853	-0.18626	0.17174
	p__Proteobacteria	c__Gammaproteobacteria	o__Burkholderiales	f__B1-7BS	g__norank_f__B1-7BS	-0.1911	0.06047	-0.26608	-0.05322	0.11853	-0.18626	0.17174
	p__Acidobacteriota	c__Vicinamibacteria	o__Subgroup_17	f__norank_o__Subgroup_17	g__norank_f__norank_o__Subgroup_17	-0.23947	0.00968	-0.27334	-0.07982	0.09676	-0.20803	0.0895
	p__Bacteroidota	c__Bacteroidia	o__Bacteroidales	f__Bacteroidetes_vadinHA17	g__norank_f__Bacteroidetes_vadinHA17	-0.23947	0.00968	-0.27334	-0.07982	0.09676	-0.20803	0.0895
	p__Actinobacteriota	c__Actinobacteria	o__PeM15	f__norank_o__PeM15	g__norank_f__norank_o__PeM15	-0.18822	0.04625	-0.27533	-0.04087	0.19252	-0.20112	0.2592
	p__Campilobacterota	c__Campylobacteria	o__Campylobacterales	f__Sulfurimonadaceae	g__Sulfuricurvum	-0.20823	0.04722	-0.27603	-0.06295	0.11259	-0.19976	0.15012
	p__Firmicutes	c__Clostridia	o__Clostridiales	f__Clostridiaceae	g__Clostridium_sensu_stricto_1	-0.26243	0.01183	-0.28394	-0.19467	-0.02474	-0.22801	0.09895
	p__Acidobacteriota	c__Vicinamibacteria	o__Vicinamibacterales	f__Vicinamibacteraceae	g__norank_f__Vicinamibacteraceae	-0.22496	0.03386	-0.28543	-0.07257	0.10643	-0.21287	0.1282
	p__Acidobacteriota	c__Vicinamibacteria	o__Vicinamibacterales	f__norank_o__Vicinamibacterales	g__norank_f__norank_o__Vicinamibacterales	-0.22496	0.03386	-0.28543	-0.07257	0.10643	-0.21287	0.1282
	p__Nitrospinota	c__P9X2b3D02	o__norank_c__P9X2b3D02	f__norank_o__norank_c__P9X2b3D02	g__norank_f__norank_o__norank_c__P9X2b3D02	-0.22496	0.03386	-0.28543	-0.07257	0.10643	-0.21287	0.1282
	p__Chloroflexi	c__KD4-96	o__norank_c__KD4-96	f__norank_o__norank_c__KD4-96	g__norank_f__norank_o__norank_c__KD4-96	-0.22496	0.03386	-0.28543	-0.07257	0.10643	-0.21287	0.1282
	p__Nitrospirota	c__Nitrospiria	o__Nitrospirales	f__Nitrospiraceae	g__Nitrospira	-0.22496	0.03386	-0.28543	-0.07257	0.10643	-0.21287	0.1282
	p__Proteobacteria	c__Gammaproteobacteria	o__Cellvibrionales	f__Spongiibacteraceae	g__BD1-7_clade	-0.22496	0.03386	-0.28543	-0.07257	0.10643	-0.21287	0.1282
	p__Proteobacteria	c__Alphaproteobacteria	o__Rhizobiales	f__Rhizobiales_Incertae_Sedis	g__norank_f__Rhizobiales_Incertae_Sedis	-0.36167	-0.0672	-0.33598	-0.26285	-0.07905	-0.23914	-0.11265
B_Mod#8	Phylum	Class	Order	Family	Genus	BG/MBC	BX/MBC	CBH/MBC	NAG/MBC	LAP/MBC	ACP/MBC	PPO/MBC
	p__Chloroflexi	c__Gitt-GS-136	o__norank_c__Gitt-GS-136	f__norank_o__norank_c__Gitt-GS-136	g__norank_f__norank_o__norank_c__Gitt-GS-136	0.30342	0.22097	0.46997*	0.14346	-0.14676	0.18139	-0.09564
	p__Actinobacteriota	c__Actinobacteria	o__Streptomycetales	f__Streptomycetaceae	g__Streptomyces	0.36783	0.41192	0.41515	0.29469	0.20973	0.3076	-0.32373
	p__Chloroflexi	c__Dehalococcoidia	o__S085	f__norank_o__S085	g__norank_f__norank_o__S085	0.19586	0.19409	0.37054	0.04941	-0.2135	0.07234	0.03353
	p__Actinobacteriota	c__Rubrobacteria	o__Rubrobacterales	f__Rubrobacteriaceae	g__Rubrobacter	0.21135	0.23267	0.35596	0.05747	-0.11495	0.15573	-0.25028
	p__Actinobacteriota	c__Thermoleophilia	o__Gaiellales	f__norank_o__Gaiellales	g__norank_f__norank_o__Gaiellales	0.27117	0.13243	0.30901	0.11982	0.00158	0.17185	0.08198
	p__Acidobacteriota	c__Vicinamibacteria	o__Vicinamibacterales	f__Vicinamibacteraceae	g__norank_f__Vicinamibacteraceae	0.11616	0.02151	0.28179	0.04087	-0.27748	-0.05055	-0.16025
	p__Gemmatimonadota	c__Gemmatimonadetes	o__Gemmatimonadales	f__Gemmatimonadaceae	g__norank_f__Gemmatimonadaceae	0.16074	0.08921	0.27326	-0.000803707	-0.17682	0.02009	-0.07716
	p__Latescibacterota	c__norank_p__Latescibacterota	o__norank_c__norank_p__Latescibacterota	f__norank_o__norank_c__norank_p__Latescibacterota	g__norank_f__norank_o__norank_c__norank_p__Latescibacterota	0.13947	-0.03178	0.25069	0.05473	-0.14564	0.0256	0.07062
	p__Chloroflexi	c__Chloroflexia	o__Chloroflexales	f__Roseiflexaceae	g__norank_f__Roseiflexaceae	0.18107	0.06584	0.24526	0.01975	-0.12345	0.09547	-0.23868
	p__Chloroflexi	c__Anaerolineae	o__Ardenticatenales	f__norank_o__Ardenticatenales	g__norank_f__norank_o__Ardenticatenales	0.31332	0.16408	0.23638	0.25863	0.19837	0.21506	-0.14646
	p__Chloroflexi	c__Anaerolineae	o__SBR1031	f__A4b	g__norank_f__A4b	0.07115	0.05929	0.23123	-0.06522	-0.30831	-0.02569	-0.17787
	p__Actinobacteriota	c__MB-A2-108	o__norank_c__MB-A2-108	f__norank_o__norank_c__MB-A2-108	g__norank_f__norank_o__norank_c__MB-A2-108	0.07547	0.08377	0.23019	-0.12679	-0.25585	0.04604	-0.46114*
	p__Proteobacteria	c__Gammaproteobacteria	o__Burkholderiales	f__Comamonadaceae	g__Ramlibacter	0.10017	-0.10759	0.21704	0.05009	-0.21147	-0.064	0.0102
	p__unclassified_k__norank_d__Bacteria	c__unclassified_k__norank_d__Bacteria	o__unclassified_k__norank_d__Bacteria	f__unclassified_k__norank_d__Bacteria	g__unclassified_k__norank_d__Bacteria	0.11611	0.13062	0.21045	0.0508	-0.09676	0.01693	-0.25157
	p__Actinobacteriota	c__Thermoleophilia	o__Gaiellales	f__Gaiellaceae	g__Gaiella	0.12528	-0.03353	0.14292	0.05646	-0.02823	-0.00176	0.03
	p__Myxococcota	c__Myxococcia	o__Myxococcales	f__Anaeromyxobacteraceae	g__Anaeromyxobacter	0.10489	0.02899	0.14241	-0.02132	-0.06481	0.0307	0.03411
	p__Actinobacteriota	c__Thermoleophilia	o__Gaiellales	f__unclassified_o__Gaiellales	g__unclassified_o__Gaiellales	0.06776	0.23446	0.12691	-0.09249	-0.1011	0.07314	-0.33771
	p__Chloroflexi	c__JG30-KF-CM66	o__norank_c__JG30-KF-CM66	f__norank_o__norank_c__JG30-KF-CM66	g__norank_f__norank_o__norank_c__JG30-KF-CM66	0.11977	-0.00849	0.0841	0.09854	0.10958	0.16394	-0.22765
	p__Firmicutes	c__Bacilli	o__Bacillales	f__Bacillaceae	g__Bacillus	0.00321	-0.06912	0.06912	-0.15753	-0.19771	0.06349	-0.09323
	p__Proteobacteria	c__Alphaproteobacteria	o__Rhizobiales	f__norank_o__Rhizobiales	g__norank_f__norank_o__Rhizobiales	-0.01484	-0.05112	0.05607	-0.05442	-0.04287	-0.00989	-0.01154
	p__Chloroflexi	c__KD4-96	o__norank_c__KD4-96	f__norank_o__norank_c__KD4-96	g__norank_f__norank_o__norank_c__KD4-96	0.04542	-0.11587	0.03986	-0.01854	-0.05469	-0.0139	-0.09733
	p__Proteobacteria	c__Gammaproteobacteria	o__Burkholderiales	f__Nitrosomonadaceae	g__MND1	0.08646	-0.05293	0.01588	-0.02294	0.00176	0.0547	0.00529
	p__Proteobacteria	c__Alphaproteobacteria	o__Sphingomonadales	f__Sphingomonadaceae	g__Sphingomonas	-0.20113	-0.14087	-0.01273	-0.03734	-0.13409	0.04413	-0.12814
	p__Proteobacteria	c__Gammaproteobacteria	o__Burkholderiales	f__Nitrosomonadaceae	g__mle1-7	-0.10336	-0.18806	-0.03264	-0.14299	-0.04119	-0.0171	-0.1733
	p__Methylomirabilota	c__Methylomirabilia	o__Rokubacteriales	f__norank_o__Rokubacteriales	g__norank_f__norank_o__Rokubacteriales	-0.08497	-0.08927	-0.04625	-0.16886	-0.23124	-0.18822	-0.21725
	p__Actinobacteriota	c__Acidimicrobiia	o__Microtrichales	f__norank_o__Microtrichales	g__norank_f__norank_o__Microtrichales	0	-0.02635	-0.0494	-0.13421	-0.13421	-0.09798	-0.22479
	p__Proteobacteria	c__Alphaproteobacteria	o__Rhizobiales	f__Beijerinckiaceae	g__Microvirga	-0.26913	-0.18638	-0.28841	-0.10524	-0.09721	-0.11247	0.08355
